# Supplementary material for: Efficient Production of Recombinant Human Brain-Derived Neurotrophic Factor in Escherichia coli Through the Engineering of Its Pro-Region
Source: Int J Mol Sci. 2024 Dec 14;25(24):13425. doi: 10.3390/ijms252413425 (PMC11678288; doi:10.3390/ijms252413425)
Supplement: Supplementary file 1 [file ijms-25-13425-s001.zip]

Archive with 1 entries (1 files):
- ijms-3352758-supplementary.docx
